# Supplementary material for: Genome-Wide Development of InDel-SSRs and Association Analysis of Important Agronomic Traits of Taro (Colocasia esculenta) in China
Source: Curr Issues Mol Biol. 2024 Nov 22;46(12):13347–63. doi: 10.3390/cimb46120796 (PMC11727045; doi:10.3390/cimb46120796)
Supplement: Supplementary file 1 [file cimb-46-00796-s001.zip]

Archive with 8 entries (8 files):
- Figure S1. Polyacrylamide gel electropherograms of g3.64 primer..jpg
- Figure S2. Graphical depiction of the relationship between K and Δk.jpg
- Figure S3. Population genetic structure of 121 taro germplasm resources (K = 3).jpg
- Figure S4. The band type of g13.52 corresponds to the leaf phenotype..jpg
- Figure S5. The band type of g12.82 corresponds to the corm phenotype..jpg
- Table S1.Basic information of 219 pairs of InDel-SSR core primers.xls
- Table S2. Accessions and origins of taro varieties.xls
- Table S3.PC analysis data.xls
