# Supplementary material for: Genome-Wide Development of InDel-SSRs and Association Analysis of Important Agronomic Traits of Taro (Colocasia esculenta) in China
Source: Curr Issues Mol Biol. 2024 Nov 22;46(12):13347–63. doi: 10.3390/cimb46120796 (PMC11727045; doi:10.3390/cimb46120796)
Supplement: Supplementary file 1 [file cimb-46-00796-s001.zip › Table S1.Basic information of 219 pairs of InDel-SSR core primers.xls]

## Sheet: Sheet1
Table S1.Basic information of 219 pairs of InDel-SSR core primers
ID	Chromosome	Start	End	Repeat Unit	Forward primer (5'-3')	Reverse primer (5'-3')	Tm(°C)	Product size (bp)
g1.37	Chr1	35999465	35999538	(AG)8gag...(TC)5	GCTCTCAAACGCTTCCTGTC	GGAACAACGCAAACGTACAA	60.14/59.63	251
g1.40	Chr1	24519627	24519644	(TG)9	TAGCCCTGAGCCTCTCATGT	CCATCGTAGCAATTTGACCC	59.97/60.33	273
g1.44	Chr1	21257377	21257392	(TA)8	CCGTCGGGGAAAGTTATGTA	TCGTGCATCGGACATAGAAC	59.82/59.68	201
g1.45	Chr1	173543475	173543490	(CT)8	TTTCGGGTATCGAATCCTTG	GTCGCCTGACGAAGTAGGAC	59.89/59.87	223
g1.47	Chr1	153693339	153693463	(CT)6tccccaacttggatgctgctttttttatccaaaaaaacatattcctctttttacctcaccacctcactacaagaccttccctt(CCCTC)6	TTCCCGATGACCGACATAAT	CGCCAAGTAACAACCTCCAT	60.16/59.99	268
g1.52	Chr1	89733463	89733480	(G)18	GAACACCCCTCCAACTGATG	CAGAATTTCAGCAGCACCAA	60.36/59.99	167
g1.62	Chr1	157393093	157393110	(CT)9	AGCACGTCCACCTTGAGAAT	CTATAAAAGACCCCCGTGGC	59.73/60.68	182
g1.64	Chr1	159985962	159985981	(AT)10	AGGGGGTCTTACCGAACAAG	CCTTGAGAGGGGGAGTCATA	60.35/59.09	249
g1.65	Chr1	210347380	210347397	(CT)9	GTGATGGGTGGCAGAAAAGT	AAGCAAAGATCAGGGCTTCA	59.97/59.96	274
g1.70	Chr1	194936426	194936445	(C)20	GAGAAGCGTGATCTCTTGGG	TTGGTCACCCCAGTTTTAGG	59.95/59.82	181
g1.73	Chr1	24038731	24038754	(AG)12	TGGAGAGAATGGTGATCGTG	TGCAGTCAGTGGAGAACGTC	59.63/60.03	267
g1.80	Chr1	85306778	85306869	(CT)9cacactgtcatgtgagtgtaagttgagtaacccatgcgaaagaaaactgtgtgtgttt(GA)8	CCCGGCTTTTTCTTCTCTCT	ATTCGAACCAGCAGCATCTT	59.96/59.84	215
g1.81	Chr1	201521644	201521669	(TC)5cctccg(TC)5	TGCATGCCTCAGATCTTGTC	GTTCCCTCCACATTCACAGG	59.95/60.36	276
g1.94	Chr1	11009524	11009547	(TCA)8	CTGACGACATGCTTCCTTGA	AGGCATTGGAGGAAATGTTG	59.98/59.93	272
g1.97	Chr1	19780545	19780560	(CT)8	GTAGCAGACCCCACGCTCTA	AGGGTCCGGAGAATTCAAGT	60.42/59.94	243
g2.17	Chr2	24424493	24424558	(TA)5ttatataatat(TA)9t(TA)8(AT)5*	GAAGCAGTGGATACTTGAAGTGG	TCTTTATGACAGTGGATCCCG	60.18/59.94	221
g2.52	Chr2	101456994	101457015	(T)22	AACAGGTGATGGAAAAACGC	AATCACCAGTGGAAGTTGCC	59.98/59.97	241
g2.60	Chr2	117158541	117158564	(AATA)6	CATGTGTGCACTAGGGATGG	AATTTGGCCCAATAGCCTTT	59.98/59.81	221
g2.73	Chr2	145125783	145125802	(TTATA)4	AAGCTCCGTTTTTGAAGCAA	TTAGGTGTTCCGTGAGAGGG	60/60.1	208
g3.6	Chr3	10956447	10956466	(AT)10	TTGGAAATGGGTCATTTGGT	ATTTGAAGAGGGGCAACTCA	60.03/59.67	240
g3.15	Chr3	27521774	27521807	(AT)11(GT)6*	GTGAAGGGCACGGAGAAATA	CCATCACGACAGGTGACAAT	60.07/59.39	247
g3.25	Chr3	46022744	46022787	(AT)22	TGTCCCTTGCTGTGTTGAAA	CGAAAACAGCGCTATACATTCA	60.28/60.28	215
g3.30	Chr3	56109947	56109989	(GT)5gaaatgcatgcatgtgtgtgttt(A)10	GGCCAGCTGTGGTAGAAGAC	CCACGTGGCTCCTCTTTTTA	59.87/60.24	242
g3.36	Chr3	67200638	67200705	(C)17tctaggttagcttgttgtcgtaccaaaagggccaacatg(GTT)4	GCTTCCGCACTGCTACTCTC	TTAACGAGGAAACCACAGCA	60.31/59.32	243
g3.37	Chr3	68245018	68245041	(TCT)8	ATCCTCATCACCGTCCTCTG	GAATATGTGGGAATCAATCTTGC	60.07/59.7	221
g3.38	Chr3	71137355	71137374	(GT)10	GACATTACGCACAAAGACCTCA	TTATCCCAAAGGGGCACTAA	60.18/59.41	235
g3.40	Chr3	74813569	74813589	(AAC)7	CAACTCATGATGTGAACAAGCC	ACCCTCTCTCTCTGGAAGGC	60.56/59.95	243
g3.41	Chr3	76211108	76211137	(AT)15	AACTGTGACGGACCACATCA	GAATGCCCCAGGTCTTTGTA	60.01/59.93	249
g3.42	Chr3	78269591	78269614	(A)12(GA)6*	GCCCCACTAGATCTCCTTCC	CCATTCCCTCCCTCTTTTTC	60.04/59.88	214
g3.53	Chr3	99318963	99318983	(A)21	GGGAAGAGAGTTGGCACAAG	TTTCTCTCTCCTGCAGCCAT	59.84/60.1	244
g3.61	Chr3	111826119	111826190	(G)11agctgctgtgatggactcggaggacaagttccatggaggtgctgcttta(AT)6	TTTTAAAATCTGGTTCCGCC	GACTATAGGTGCTGGGCCTG	59.06/59.72	230
g3.64	Chr3	118149274	118149298	(AACCG)5	ATGCGCTAACCAACTACGCT	CACACGTCGAGATTGAGGAA	59.93/59.83	209
g3.73	Chr3	135039596	135039627	(TG)7tcgacact(TG)5	GCCACACCAATAGATTGCCT	CTTCCACGGTGATGACTTGA	59.96/59.68	236
g3.77	Chr3	142349444	142349467	(TA)12	TACCTCCAGGATTTCATCCG	GCACAATTGCATAATTTTGTGG	59.89/60.25	233
g3.79	Chr3	145939427	145939445	(C)19	GGGACATGAACTTGCGATCT	TAGAACTGCTGGAGGGGAGA	60.08/59.94	231
g3.87	Chr3	163083407	163083431	(AAAAC)5	CACTTGCATCAAGAGGCTGA	CCGTGTCCATCTTTTCTGAG	60.14/58.29	235
g3.95	Chr3	178230916	178231010	(TC)5gtttcactctttcttgctcgctctctgttctctccctcacccctctcggatcccctctctccctcttggttcc(CT)6	ATAGCCTCCACAAGCCCTTT	GGGTGACCTACGTGTGGAGA	60.1/60.99	237
g3.96	Chr3	180079247	180079265	(C)19	GCCCGAACTCTAACCCAAAT	CCACTGGATCGTCTCTCCAT	60.32/60.07	205
g3.98	Chr3	183835826	183835858	(T)11gctttttatg(T)12	CCATGATGGCTGTTATGTGC	GCTCACCAGCACCTACCTTT	59.96/59.36	240
g4.1	Chr4	390942	391012	(A)14ccgatattgacattggaggttcacttcttgtcatatcaattc(A)15	GCTAGTGCCCCGGTACCTAT	TCAGCCAAAGTGTTTTCCAA	60.36/59.29	235
g4.9	Chr4	13303823	13303885	(T)10aatgagaaacacgtaa(CT)10atctacc(TA)5	TTCCCTTCCCAACTTAAGGC	TTGTCGACTGCTCACGTCTC	60.42/60.19	206
g4.24	Chr4	37704956	37704977	(TA)11	AAATGTGCATGTAGAATCTAATTATTG	ACTGGCATTCCTACCAGAGC	57.15/59.31	222
g4.28	Chr4	43877858	43877892	(CT)5gtatg(TC)10	TCCAATTCAATCATGAAACGA	TCTTTCTCCCACTTTATGGCA	58.95/59.69	244
g4.37	Chr4	58560722	58560756	(AT)6tatat(TA)9	CAGCGTTGCGAGTATGATTG	TCCCTACCCAAAATCAAGGA	60.42/59.36	236
g4.38	Chr4	59838038	59838077	(T)12acgagttgagctgtcagt(A)10	CACATGTTGAGGCCACATTC	AGCAGAGGGCAGAGGGTATT	59.97/60.23	237
g4.42	Chr4	65731934	65731986	(ATG)4gagatgcttatggatgtggaagagaaggg(GGA)4	GCGTTGAGGAGAAAGGAGTG	GTTTTGCTGCCTCTACCTGC	59.99/60.02	219
g4.54	Chr4	85709602	85709627	(AT)5(TA)8*	TCCGAGGGTATCAGGAATTG	ATATGCATGGAAGGCAGGAA	59.89/60.44	244
g4.57	Chr4	89752838	89752878	(A)10caaaaaacctagtgt(CTGG)4	GAAGCAGCCATGGCACTAAT	CGATAGGTCCTTCTTTCCCC	60.24/59.9	248
g4.58	Chr4	92153883	92153920	(AT)6aaatcaaaatc(A)15	TTCCTCGTCCTTTTTCGCTA	GGATCACCGTCCAAAGAAAA	59.95/59.91	214
g4.62	Chr4	97850297	97850357	(CTT)10t(TTC)10	GAGCTCCTTCTATCGGTTGC	GGTATGCGTTGATTGACGTG	59.03/60	211
g4.71	Chr4	112932151	112932197	(TA)6tttaatataacacatataatatatg(TA)5	CTGGGCTATCAATCACCGAT	AGAAGAAACCGTGTTTCCCA	59.92/59.57	218
g4.74	Chr4	117859631	117859652	(T)22	ACCTCCGCATCTCCCTATCT	CGTCTCAATTCCATGCATCA	60.06/60.63	218
g4.78	Chr4	123372266	123372304	(T)10acaaaaactgcttactgcc(T)10	CATAAAAACGGGACGGAAAA	TGATTATAGAAGGCCACCCG	59.81/59.92	223
g4.93	Chr4	147639991	147640094	(T)10ata...(TG)5	TCAAAGTCATCCCTTTTACCA	TAACCAGAAGGCTTGCATCA	57.21/59.42	241
g4.98	Chr4	156191905	156191994	(TA)6gatctgtctcaacatgtatctgcatacatatatacgcacacg(TA)5atatcaaggg(GT)8	CAGCAAGTCAACTTCCCACA	CTGTCACCTTCTCCGCCTAA	59.87/60.39	238
g5.9	Chr5	15163598	15163667	(TA)5tgagcagggatgtctgtccccataacccccatgcatgatgatggc(CAT)5	ATTGGATGGGTTTGGTGTGT	ATGGGTTGGGAGAGATGATG	59.95/59.74	220
g5.15	Chr5	26072668	26072697	(TA)15	GCTTTGTTTCCGCACTTCTC	AGTGGGGACGACGATTACTG	60/59.99	244
g5.27	Chr5	45947177	45947241	(TCTCTT)4ta(TC)7ctcttta(TC)9	TTGCATGTAAAGCAGATGCC	GGAGAATACGTCCCCGTTCT	59.84/60.33	246
g5.37	Chr5	63132691	63132710	(AT)10	CGCCACCAAGTATTCACTCA	TTGGTTGAAAAGGCCAAACT	59.72/59.59	243
g5.67	Chr5	117171732	117171757	(TC)13	CCATCTTTTGTTTTGCGGAT	CAAGTTAGCTGACGAATGTTTGA	59.94/59.46	244
g5.73	Chr5	127944202	127944231	(T)13cgctt(TTC)4	GGAGCTCCCCCATCTAAAAG	TAGGTTCGGTCATGGTAGGC	60.03/59.96	245
g5.78	Chr5	136592283	136592306	(T)24	ATCGGATCGAGATCACCAAG	TGCAAACGTTAGTTCCTTCAA	60.03/58.48	205
g5.79	Chr5	137300200	137300320	(CT)6ttg(G)17	GAGTCCCTCTCGTCGTCATC	CCACCCACACACAGAGAGAA	59.8/59.71	239
g5.84	Chr5	147116256	147116291	(TC)5(CT)13*	ATGGCAGCAGTGTCTCATTG	AGCATATCGCAAATTGGCTT	59.86/59.71	239
g5.86	Chr5	150706605	150706651	(TG)5atgctttcccttgtgtgag(GT)9	TCCGAGGCTTAAATGGACAC	ATCAACACGAGGAAGGATGC	60.07/60.08	248
g6.5	Chr6	7504293	7504342	(T)10ctgattctaaaattgagatcttttgata(CT)6	TATCACGGGTCGGTTACGAT	CAATTGAGGATGAAGCAAGGA	60.21/60.2	233
g6.6	Chr6	9034744	9034821	(ATA)5aatcatcccctaagtttgtcatggtggaggcttaattaatgtaataaagctag(TA)5	TCAATTTGGAGCAATTTGGTA	GGAGTCCATGCATGCCTAAG	58.15/60.62	240
g6.11	Chr6	16292321	16292352	(AT)16	TTTATGGCCCACTAACCCAA	GACATTTGACAGGGGAGGAA	60.18/59.9	235
g6.24	Chr6	37301732	37301781	(AAG)4aatgggttagaaaggatcaaaaagaatg(A)10	TCCTTCCACCTCTTCCTCTTC	GTCTTGTTGTGTCTTGGGCA	59.8/59.73	216
g6.58	Chr6	89282425	89282460	(CT)18	TGGACCATTAATAAAGCCCAT	CTTCGTGGATCTGCTGAGTG	58.33/59.57	203
g6.82	Chr6	125447673	125447760	(TC)5tagatgtttgaaccctcaggtgaaaaatcctgggcccttcaaaaccaaacct(AG)13	TCCCATTCATGCAGATTTCA	GCGCCTGCTTCTTATTCTCA	60.01/60.63	246
g6.83	Chr6	127172791	127172814	(AT)12	ATAGAAAGGGGGAAGCCGTA	ACCACTTGCCAGTTCCACTC	59.92/60.16	212
g6.87	Chr6	132941273	132941296	(AATA)6	TCGTCATCCAAGCATCTGAG	AGCCCAATAGCCTTTGTGTG	59.94/60.13	207
g6.91	Chr6	137300097	137300118	(CT)11	TCTCCAGCCACATGCTACAG	AGACGGGAATAGACGGGTTC	60.01/60.33	239
g6.92	Chr6	139201101	139201136	(TCA)12	GATCCTCCTGATCCCTCTCC	GCAAAGGAGGGATAAAAGCC	59.97/60.04	210
g6.97	Chr6	146786509	146786558	(TA)5tcattgccctccattctccccaacccacag(GA)5	ATTGCCATCACAAAAGGAGC	TTGGGTTGGGAGTTTTTACG	60.08/59.83	225
g7.7	Chr7	7761883	7761966	(T)11acg...(A)13	TTTTTGTTCTTTGCAGTCATGG	ATCGAGGATTCTTTGGTGGA	60.15/59.48	240
g7.12	Chr7	13428996	13429168	(TA)5tgtacat...(ATA)4	CTAATTTCTTCTCCGCCTGC	TGTCCGTCCAAAACTTTACAA	59.07/58.19	237
g7.18	Chr7	20016044	20016066	(T)11g(T)11	GCGGAGGTTTATTGGTCAAA	TTCTGTGAAAACCCGAAAGG	59.94/60.08	240
g7.33	Chr7	36485197	36485240	(TA)22	CCTTGATTTTCACCTTGCTTG	GGCCGACAAAACTCACCTTA	59.73/60.11	234
g7.35	Chr7	39362720	39362805	(T)16caagaaacaaacacaataagcacaaactgacaatatatattcacaattataaacaaacaa(AC)5	AATGCAGGGAGTAGGGGAAG	CCGAGGGTCTGTTTTCATGT	60.46/59.97	208
g7.36	Chr7	39744005	39744024	(GA)10	CTTACCTGAAGATTTGGGCG	TAGGGCTGCTTAGGGTGCTA	59.7/60	222
g7.67	Chr7	75453389	75453501	(CT)7acc...(AAT)7	CCACTGACGATGACGTGTGT	CTGGCAATTTGTTTTTCGGT	60.66/59.98	238
g7.7	Chr7	78788334	78788424	(CT)7ttcaaagaaatagtgggttccaacgtttgtagctgctctcctcattgaagtgcccacaaatgggggg(A)10	TCGTAAGTCTCCACAAAACCAA	TTTCCACATCTTGCCACTTG	59.65/59.69	241
g7.72	Chr7	81105505	81105524	(ATTA)5	AGGGGAGAGAACCAACCAAT	TGTTGGCATTCGGTGACTAT	59.8/59	221
g7.76	Chr7	85580340	85580361	(AC)6(AT)5*	TGTGAGTCCTTTCTCCCCAC	GGTTGCAATTTTGAAGCCTG	60.09/60.62	213
g7.79	Chr7	88957314	88957442	(CT)8ccc...(CT)9	CACTTTCAAACTTGGCACCC	TCTCCTACACCACGGAGGTC	60.53/60.11	229
g7.8	Chr7	90113460	90113500	(AT)5taacattatctta(AT)9	TTTATAGGCCGAACGTAGCG	TTGATAGCTGCCAAGTGTTCA	60.24/59.48	241
g7.82	Chr7	92084441	92084506	(AT)7aac(TA)5acaataatgattctgtgacatggggaaag(A)10	CAGTTTTGTGCATGGCTGAT	AAGCTTGCTGTTTGATACGC	59.72/58.2	226
g7.83	Chr7	93428519	93428643	(A)10tgccttgtgaagttggtcatttcgtttcttcctaatgatccaatgcattgttagcaccaaaaaggaaggggaaaaaggtggtggaaggagt(AG)12	CCAGCCCTCTTTATGTTCCA	GAGGGGTAAAGGGCTTTGTG	60.07/60.85	206
g7.84	Chr7	94777506	94777527	(TG)5(AG)6*	TGCCTACTGCAGATTTGTCG	CACTATTTGTTGAGGGGGCT	60.01/59.05	243
g7.85	Chr7	95759377	95759402	(AT)13	CGTCAATATAGCTCACACGCA	CATAAGGGTAATGTGCGGCT	59.91/59.98	227
g7.86	Chr7	96844164	96844209	(AT)23	CCAGTACCGGACGTTCTCAT	ACTGGGCAAAGTGTTGATCC	59.99/59.97	229
g7.89	Chr7	99612648	99612690	(G)15aga...(GA)9g(GA)5	TTGCCTAGTATCCGACCTGG	GTCACATGCATTGGTAAGCG	60.09/60.14	224
g7.91	Chr7	102490508	102490582	(AT)16acaaatatatctgattttttaaaatggatacg(A)11	AAGTTAGGCCGAGTGGGTTT	CGAAGAAGAGTACGGGTACGG	60/61.03	231
g7.95	Chr7	106848858	106848928	(AT)8accaattaccatctatatatcagggataggcttcgtagattcg(GAC)4	TCCAAAAGCTTGAGAAGGGA	GGTTCCTGTCCAGCACATCT	59.93/60.12	202
g8.15	Chr8	26849942	26849965	(CTCGTC)4	TACCACAAGCTCACACTGCC	GCCTTCAGCTAAGCGAGGTA	59.91/59.75	244
g8.24	Chr8	44000789	44000856	(AC)5atacccacggagtatccacgtaccccatggattcggaaagcacccaaa(AC)5	ACATCCACCCCTCACAACTC	TGGATGGCCTAACAAGGAAG	59.82/60.07	234
g8.28	Chr8	49598126	49598159	(TA)17	ATGCGCACATCTGAAAACAG	ACTGGAGGTGCAGAAGCACT	59.87/60.06	222
g8.42	Chr8	75273546	75273597	(T)11aaattagaaaaatgtgaaatctagctaataa(T)10	TTACTCTTTACTCGGGCGGA	GTGTCCGAGATGGAGGGTT	59.84/59.91	227
g8.48	Chr8	85736232	85736251	(A)20	GTCGTCTGTGAAGAGGAGGC	AATTTGCAAGTAGATGCGGC	59.99/60.24	242
g8.66	Chr8	119698518	119698557	(A)10tacacatatagagagagt(G)12	CCCCACCCTGATGTTTGTAG	TGGTCTCGATATTGGACGTG	60.22/59.52	202
g8.77	Chr8	141108326	141108345	(TC)10	CTTGAGGCACATGAATCCCT	ACTTTACCCCCAGCACCTCT	60.07/59.99	238
g8.79	Chr8	144727663	144727780	(A)13gcg...(GA)5	CCGCAACAACATGAAAAGTG	CAAAGTATTCTCGGCTTCCG	60.15/59.84	206
g8.99	Chr8	177323004	177323023	(T)20	AATGCCTACTCCTGGTGGTG	ACCACGAATCAAAACCAAGC	59.99/59.98	205
g9.3	Chr9	3096820	3096855	(AT)18	AAGGTCGGGTGGTGTTTTTA	TACATCATAGCCGATGCCAA	59.33/60.06	222
g9.4	Chr9	4539034	4539059	(AT)13	TTGAGGGATCTCTTGGTTCAA	GCAACCGGTTCGGTTTAATA	59.66/59.83	204
g9.5	Chr9	6003489	6003546	(GA)8(TA)21*	CAACCAATCAGATGAACTTGGA	ATGATATCTTGGCCCCATCA	59.97/60.12	223
g9.6	Chr9	7779459	7779498	(AT)20	GCGATGTGATTTTGGATTTG	CAACATGTCTTGATCGACGG	58.97/60.11	222
g9.7	Chr9	8955708	8955765	(A)10tttacaaagatcttttgcatatgcacacgtacatac(AT)6	AATGATGCCATTACTTGGGC	CAATCCACTGATGTGTCCCA	59.79/60.38	234
g9.8	Chr9	10294764	10294809	(TA)10(AT)13*	CGTCACACGGATGTCATTTC	AGGATGGCAGGTTGAGTCTG	59.97/60.26	227
g9.11	Chr9	15390978	15391023	(TC)6ccccatcgccctatctagctcc(CT)6	CCTTCTATTTCCCTCCGTCC	GAGAGAGAGGGAGAGGGAGC	59.9/59.64	221
g9.13	Chr9	17780494	17780540	(AG)11a(AG)12	GATGCCGAAGGTGCTGTTAT	CGAGCTGTCTTTTCCCTCTG	60.1/60.13	212
g9.15	Chr9	21278691	21278712	(AT)11	ATGACGCTCATGTGAGCAAG	AGTTGTACGTGCGTCATTGC	60.02/59.79	233
g9.16	Chr9	23296745	23296852	(A)11gaaaaatcttgaatgaacagtgagttattgtgtactacaataaattattgtagcaatatagtagctgctattctatgtgtgca(TG)7	AAATAAAACAACTAACATTACCCAATC	ACATGCACACACGGAAAGAA	57.38/60.16	230
g9.19	Chr9	27828402	27828465	(TA)10(TG)15*(TA)7*	GGAAATTCCGTTCTGTCAACC	AATTTTCCCACGAACAATGG	60.72/59.66	201
g9.23	Chr9	34178329	34178378	(A)13caaaaaaacaaaacaaaaaaacaaaac(A)10	TCCTCTCCTTCTCTCGATGC	AGTGAAAGACGGTGATCGCT	59.64/59.87	202
g9.28	Chr9	41608853	41608882	(TA)15	ACGCCGAGTCTATATGTGGC	CGCTTGACAGTCACTTCCCT	60.13/60.44	247
g9.29	Chr9	43661959	43661978	(CT)10	GGTCGAGATCCGACTCACAT	GTGCAAAAGGGTGGACAGAT	60.08/59.97	244
g9.31	Chr9	46107057	46107128	(TA)9(AT)12*(AG)15*	TCCTGCATTAAGCCATCCTC	TACCCATGTTCGAAACCTCC	60.18/59.79	201
g9.38	Chr9	56471142	56471239	(CA)7aagtggcttatatcgccagtccaaataggtcatactacaacacacactctgagatacagagatatcagaactga(AC)5	CGCACAGACAATCAAACCAC	TGTTTTGTGGAATTGGAGCA	60.16/60.09	218
g9.47	Chr9	70700851	70700869	(T)19	CGTGCTGTCTTTGCTGATGT	TCAATCATTGTGGCATTTGAA	60.06/59.92	230
g9.48	Chr9	73098251	73098311	(GT)7tgtagtgattgaactagctcataagcagtctttctgc(GT)5	CTTGTGCTTGATCTGCGTGT	CGTGAAGGTGTAGCAAACCA	60.06/59.76	203
g9.66	Chr9	100869497	100869620	(GGA)4acc.(GGA)4	AGTGGTGGAGGTTTGGAGC	ACCTGCCCAGATCCATCA	60.1/60	226
g9.67	Chr9	102976726	102976745	(CCACC)4	TTCGAGTTCTTTCTTCCCGT	CCATCGCCTTCATTTCATTT	58.91/59.9	232
g9.69	Chr9	105781032	105781061	(A)11cccaaagaa(AG)5	ACAAAACATGCAGCCAACAC	TGGACTGGAGGAAGTTCGTT	59.62/59.7	218
g9.77	Chr9	118349948	118350044	(AC)6aaattttgtttatctagcaagtctgaaaagcacacaaacacacacgatctaagataatcgaaatctcaggtcaaa(AC)5	GCAAACTGATTAACAAACGTGC	ATTTGAGCGATCCTTGTGCT	59.7/59.84	244
g9.79	Chr9	121210087	121210106	(TGTA)5	TTGTAAGGCCCTCGATTTTG	AAACATGCAGAAACCCAAGC	60.07/60.12	224
g9.80	Chr9	123229391	123229438	(AT)5aaacat(ATAC)8	CAAGTGTCATCAACCCCACA	CCTTGGCACCTCTTTAAATCC	60.42/59.95	246
g9.82	Chr9	126416610	126416629	(A)10(GA)5*	TTCTTCATAGATGCGGGGTC	GGGTGGGTTGGAGTAGATGA	60.04/59.78	215
g9.83	Chr9	127706506	127706541	(AT)5ccctaaaatatatatt(TA)5	TTTGTTAGCACCAAAATATGAAGG	CAATGACGTGAAGGTATGCG	59.47/60.13	240
g9.86	Chr9	132591614	132591638	(ACC)4a(CAG)4	TATCACCACCATCCAGAGCA	TGTGGCATAGGATTTCGGAT	60.07/60.3	233
g9.88	Chr9	136964182	136964303	(A)12tca...(A)12	GCGCGTCTTATTTCAGGAAG	TGAGCAAGTGAGTGGAGTGG	59.98/60.02	230
g9.90	Chr9	140341563	140341641	(C)16tctcactaccgtactttattagtttattttaatcttcaaatcaaattccatac(T)10	CTACATCTCTCTGCTCCGCC	GATTGACATCACCGGAAAGG	60.12/60.32	229
g9.97	Chr9	152708027	152708152	(TA)8gtt...(A)10	GCTTGCACCGTCATAGTCAA	TGGTCAAACTAATCACAGCGA	59.87/59.33	208
g9.99	Chr9	154559102	154559126	(AAAAT)5	TCCCTTCATTTAAGTCATCCTTG	GGGGACCACATACCCCTAGT	59.49/59.94	245
g10.4	Chr10	6172590	6172632	(TCC)6ttccacctaatgtta(T)10	TTCACTGCACTTCAAGCCAC	TGCTATCTTCTCCCCCTTTG	60.03/59.26	223
g10.9	Chr10	13905294	13905327	(AT)17	ACTGTCGCGTTCAGTGTTTG	CAAGCCGTCTTTTGGATTTT	59.95/59.2	244
g10.14	Chr10	21575618	21575651	(G)34	ATTCCTCTGGGTGGAGGTTT	TCATTCCCGGGTTGTCTATC	59.8/59.75	202
g10.36	Chr10	55451531	55451556	(GA)13	GATCATCCTGAGCAAGAGGG	GACAAAGGCGTCATGATGTG	59.76/60.12	246
g10.41	Chr10	63046156	63046176	(AAT)7	TTTATGGAATAACCGCGGAG	CCCTTTCCTTTGGCATTTTT	59.92/60.29	225
g10.42	Chr10	64478910	64478929	(AT)10	ACTGGCCGACAAAATTTCAC	AGGGTGTAAGGCCCTTGATT	59.98/59.83	227
g10.52	Chr10	80228501	80228526	(AG)13	CGGATGCATCTACCTGGTTC	CCGATCTGTGGGTTTGTTTT	60.48/59.83	237
g10.73	Chr10	112537588	112537704	(GCC)7gtc...(GCC)4	ATTTGACGACGGCGAATAGT	CTTTTCTCCAGCCTTCCCTT	59.6/59.82	222
g10.78	Chr10	120037802	120037929	(TC)16ctcccaactatacacacagtagagttaaaagaacatagaaatcaaacagaactatccttaaatcaaaagatgacgtaaccaagaac(AT)5	AACCACTGATGGCAATAGCA	GTAGTTGCGCTTTCGGTCTC	59.15/60.02	248
g10.84	Chr10	129792045	129792088	(A)10gaggaagaggagttcagatatcag(CA)5	TTGGTTGGATCAAGCATTTG	AATCGCCTGATCTGGTTCAT	59.52/59.51	242
g10.91	Chr10	140686161	140686186	(TG)13	CTTACCGTGTGGTGGCTTTT	GAGCGTCTTCCTCCTCTCCT	60.03/60.1	227
g10.95	Chr10	146821811	146821915	(GA)7ggagagagaggagagagag(GA)10ggagggagagac(GA)20	CCTTCACCTGGCAACAGTG	CACAGACCTTCCCCTCTCAC	60.29/59.68	247
g10.97	Chr10	149944104	149944188	(CGC)4tgcggccgcgtggtagtctccaacaactcgtcctaacggggaggaagaagaggagcg(C)16	TTCAAATAGCTGGGGCTCAT	GAGGCCATGCCATCTACACT	59.67/60.1	245
g10.98	Chr10	151548439	151548457	(T)19	AAAAGTTACGACAGGGTCCG	TAAATTGACCGATGGAAGCC	59.1/59.9	241
g10.99	Chr10	153072936	153072969	(TGT)5tgatgatcc(T)10	GGAGGTGTGGTGTTGCTTCT	AGAGCAATCCAGCAACCAGT	60.16/59.87	238
g11.2	Chr11	2546711	2546732	(GA)11	ACACACGCACAAACTCAAGC	TCCTTGTAGACGCGAAGGAG	59.95/60.53	234
g11.3	Chr11	3931257	3931294	(AG)11at(AG)7	TGCGTTGCTCTTAATCATCG	CTGCCTGTTGCGTGTACAGT	59.98/59.97	249
g11.16	Chr11	21243560	21243599	(AT)9tttatagata(TAT)4	CATGTGAAGAGTGACGGCAG	GAGGCCCGGTATGAGTGG	60.46/61.46	235
g11.17	Chr11	22619740	22619763	(T)11ctc(T)10	GGCTCGTTGTCCTGATTTGT	CGCGTTGGAAAAAGCTAAAG	60.12/60.01	242
g11.30	Chr11	39939626	39939678	(G)11tgcagtcgggggaggaggagggttgtacgtg(T)11	GTCAGGAGAGGGTAGGGGAG	AAAGAAGATGGACGGACGTG	60.07/60.11	208
g11.42	Chr11	55227275	55227300	(AG)13	TAACTTTTATCACCCCCACG	TCCAGATGTCTGGCTTAGGG	57.49/60.21	207
g11.44	Chr11	58624699	58624760	(AG)7tgagggtttt(AG)7ggtttctt(AG)8	TTCTCGACACGATTTTTCCC	GTACAGCACCACGGGATCTT	60.05/60	247
g11.49	Chr11	65271416	65271449	(TA)11(GA)6*	GCGTCAGGATTACGGTCACT	GAACACCGTCTTTTCCTCCA	60.14/60.09	227
g11.53	Chr11	70604414	70604434	(T)21	TCTGTGTTCTGGCTGATATGC	TGGTGTTGCATCGGTGTACT	58.89/60.03	232
g11.64	Chr11	85066842	85066861	(TA)10	TGCATATCCAAACAGCAACC	CAACCTTTTGCAAACGTGAA	59.55/59.75	220
g11.67	Chr11	89265622	89265672	(T)10aaattgggtagtaccacaagtatactaat(AG)6	GGAGTAAATGAACGGGAAATTG	TGGTTGTATAGGGGATGGGA	59.72/60.01	233
g11.73	Chr11	97179268	97179288	(TGT)7	ATTATGCAAGGTCGTTTGCC	TTTCCAATTCCGGGACATAA	59.97/60.12	245
g11.77	Chr11	101796141	101796186	(AT)5taaatatatttttaataattagttca(AT)5	ACTTCCCAAGCATCATACGG	GAAATAAAGGTTCGCCCCTC	59.96/59.91	224
g11.97	Chr11	129187834	129187853	(A)10caa...(AAC)4	GGACATCCCGTATCATGCTC	CCTTGGGGAGTGGTCATTTA	60.31/59.78	224
g11.98	Chr11	130628224	130628312	(TCT)5actttttacagaaaaagatatcttgatttattattattttttacatgattgacaagaatcta(TCT)4	TCTCTTCACTGTCCCGATTTTT	ACAGAGAGTGTGTGAGACAGTGA	60.11/57.55	238
g12.2	Chr12	2002275	2002309	(GA)5agagagaggagaa(GAG)4	TCCACAACCAACTCTCCTCC	TACACCGGAGACCCTGATTC	60.09/59.93	234
g12.7	Chr12	6108404	6108472	(G)11catggacggatgcagagcataggtagtggggtcacgtgaccccactga(T)10	TCCTCTTCGGAACTCCCTTC	CTGTGCACCCCAATTTCAGT	60.7/60.95	228
g12.10	Chr12	9038029	9038086	(AT)11(AG)18*	AAAAGCGGGGGTTTAAAAGA	GCAGGTAAAAGGGCACACAT	59.94/60	219
g12.11	Chr12	10100673	10100773	(A)11gagggactaaaaatagagatgtctcggcagacttggccactctttaaaaaggagtgtccaagggc(A)11gtct(A)10	CAGGCTAAAATTGGGCACAT	CCTCTGACTTTTTCCAACGC	59.96/59.85	246
g12.13	Chr12	11926360	11926484	(AC)5agtggactcagtggatggactctttctg(C)16ttccagggctgggggttggaactgctctctctaagcatgaccgaacccagtttga(TC)8	AATTCTGAATATTGGCCCCC	CCCAACAAGAGAGAATCGAGG	59.98/61.13	230
g12.14	Chr12	13288761	13288856	(GAG)4gacggggaggatgaagaggagaggaagaggagggggatggggacatccaggtggtgtcgtggtccacagggt(GGC)4	GAGGATTTGGAGGTTGACGA	TCATCCCACTCGAGGAAGAC	60.05/60.2	229
g12.25	Chr12	24134985	24135046	(CA)7cgcagaaacgactgcttatgagcgagtttcactctaca(AC)5	AAATGCGCAAACCATAGGAC	GTGTGTGTTGTGGGGTCAAG	59.97/59.89	223
g12.31	Chr12	31569148	31569254	(T)10ctt...(T)10	TCCCTTTGTTGCACTTTGTG	AGGCATGTGATCAAGGAACC	59.73/59.93	215
g12.43	Chr12	43496205	43496247	(TTTC)4tcttttctttctttttc(T)10	CCTTTTGGGTTTTCACCTCA	ATCACCACCCATTCCACAAT	59.94/59.91	221
g12.46	Chr12	46829875	46830017	(CT)44cagccctcgggtggggcggcactggtgactgtgat(G)20	CTCTGGTGAGGTCGATCCAT	CTATCCCCTGCTACCCTGCT	60.07/60.61	243
g12.54	Chr12	55064468	55064496	(AT)8g(TA)6	TCAGGGAGATTTCACCCAAG	GAGTTGCATAATTGGACAGCC	60.04/59.59	229
g12.59	Chr12	60272200	60272223	(C)24	TGCAATTTCGCATCAAATGT	ATGGTAAAGATGGACGCTCG	60.08/60.1	247
g12.63	Chr12	64312689	64312739	(AC)6ttgagcacaacggctcaac(CA)10	TCGGAAATCACAACCAGTGA	GATTTGTGCATGTGGTGCTT	60.09/59.58	203
g12.64	Chr12	65269965	65269984	(CT)10	TATGAGTTCTGACCCCGCTT	GTAGGCAACACCGTCCAACT	59.69/60.04	209
g12.73	Chr12	74464821	74464908	(AT)11aatttattatttatatgtggaatcttctccgatatcttctgctttcaagatagtta(AT)5	TTCATGGAATTAGACCGCAA	TGACAAGAGTAAATTGGACCTTCA	59.11/60.04	234
g12.74	Chr12	75641488	75641507	(CCCAA)4	GACCCAATCTACAGCGTACCA	GAGCCAGCGAGACAAAAATC	60.01/59.96	238
g12.78	Chr12	79593708	79593774	(TA)26t(TG)7	CCCGCCATATCATAGCAGTC	GCTCTCCTGTCCTTGGCATA	60.46/60.36	224
g12.79	Chr12	80424418	80424473	(TC)28	GGTATTTCTTACTCTCTTCCATTCG	GTGAGAGCCAAGTCGAATCC	58.82/59.81	236
g12.81	Chr12	82708075	82708098	(TCT)4(TCC)4*	ACAGGAGACAGGGTGTCAGG	CACGTTTTGGCTCCTTCTTC	60.15/59.85	229
g12.82	Chr12	83790546	83790673	(TG)5cctgtgcggctgtgcgcacgcgcacccccacaaaaa(AG)20(GA)21*	TCTTCACGGGCACTCTTTCT	GGTAGCCTCCTCTTTGCCTT	59.99/59.85	207
g12.84	Chr12	85865703	85865767	(T)10ggggttccaacttctaatcttctatctaagcctacagtactctg(T)11	TTGGTCCAACTCCTCCAGTC	CAGAGCATCGTAGGTGCAGA	60.09/60.16	239
g12.87	Chr12	88693726	88693756	(T)11(G)20*	TCTATGAAAAGCCTTCATTTGC	GGATCCATCATCCATCATCC	58.52/59.91	229
g12.89	Chr12	90977051	90977080	(CA)15	AACAGCCTCTTCACTGCGAT	ACTAGAAAGGGCCACTGGGT	60.02/59.99	212
g12.90	Chr12	91649601	91649666	(GC)5ccatgtgaccgggcgtcctggtgtgtccgtttctttccttctccct(TC)5	TAGACGGTGGAGGAGTACGG	ATATTAGCAGCAGCGGCAGT	60.13/60.03	215
g12.92	Chr12	94009367	94009438	(A)17cttcctagaactccgtacacaactgatcttaggagtaagtacgtc(A)10	GACATGATGTGTTTGTGCCC	GCAACATCCGAACCTTTTGT	59.82/59.98	236
g12.98	Chr12	100093077	100093104	(AT)6(AC)8*	GCTGGCAATGTCAATAACCC	AAATGCAATTTTCGGACGAC	60.34/59.95	242
g12.99	Chr12	101162039	101162079	(AG)5acacaacacagcattggggga(T)10	CATGTACCTTCCGTTTCGGT	AGGGTGATTTCGTCTCGTTG	59.85/60.11	236
g13.12	Chr13	12525092	12525157	(GA)6gga...(GA)6	GTCTGTGGTGTGGGAAGGAT	ATTGGATGAACAACGCACAA	59.82/59.97	241
g13.27	Chr13	28074616	28074636	(TGA)7	TTCACGTAGCTGATCCCAAA	TTTCCGCCTTCGTATTTGAC	59.27/60.07	240
g13.44	Chr13	45877204	45877223	(G)20	TGTGGAAAAATTCGACAGCA	TGTCCCGATGTGACGATCTA	60.23/60.07	231
g13.52	Chr13	54399590	54399609	(TA)10	AGGGGGCTAGGGATTAAACA	GGACAGGTGGAAAAACCACT	59.79/58.89	240
g13.68	Chr13	71093921	71093944	(T)10ctc(T)11	ACCCTCTTGGCTTTGCTTCT	GTCTTGGTGAAAACCCGAAA	60.38/59.95	248
g13.70	Chr13	73117660	73117701	(CT)10tcccctgtttg(T)11	ACAGAAGGTCGTTGGGTTTG	CCCATGCTTCATTATCCAACA	60.01/60.71	215
g13.74	Chr13	77285642	77285663	(TA)5(AT)6*	GGGAAACCTGATCCCTGATT	CCGATTCGCATGGGTATATT	60.13/59.64	231
g13.75	Chr13	78372916	78372934	(G)19	AACTAATCGATGCATTCCCG	TTTTTGTGAAGCAAAGGAAAAA	59.92/58.93	242
g13.80	Chr13	83762590	83762617	(CT)14	TTAGGCACCCTTGGAGAATG	GTGGTGATGTTCCGTGTGAG	60.07/60.01	239
g13.83	Chr13	86810649	86810671	(C)23	TGCACACAACTGTAGAGGGG	AAGCGGAGAAGAGGGAGAAG	59.75/60.09	202
g13.84	Chr13	87784737	87784763	(A)11ggagag(A)10	AGCCAGTAAACCTCCCTGGT	ATTTTTACCCTCGGACACCC	59.99/60.05	230
g13.90	Chr13	94081829	94081848	(AT)10	TGCAAATGTAAAAATGAGATGAA	TGTGTACAATGCTATTTATGGTTGC	57.42/60.2	245
g13.91	Chr13	95256430	95256459	(A)12gaaagg(A)12	TTCAGCGAATGACCTGTGTC	TTTGCGTTTTCTTGTTGTCG	59.84/59.89	214
g13.92	Chr13	96331199	96331217	(T)19	TCTGCTGTAGGGGAATTGCT	TCTTCCCAGCTCAATCATCC	59.84/60.16	216
g13.95	Chr13	99411437	99411511	(A)11gttcgtacttactattatttaagagagatttacataggatagaattttttctct(A)10	CGTGGTTCACAGTCAGGAGA	CCAAAATAGAAAATAAGGTGTTTGG	59.86/59.3	237
g13.99	Chr13	103661173	103661198	(GA)13	TTAACTCTTCCTCTGCCCGA	CCCAAACTCCAAACTCCAAA	59.95/59.94	203
g14.4	Chr14	4648177	4648195	(G)19	GCACAGGTTTGAGTCACGAA	TGGTATCAATTGGCGGAGTT	59.88/60.33	248
g14.6	Chr14	6990743	6990762	(AGAAC)4	TTGCCTCTCACCCTCAAGTT	TGTCCCTGACTCCCTGCTAC	59.84/60.26	215
g14.7	Chr14	8090443	8090469	(TCC)9	TCCGTTTTCCTCTTGACACC	GAGGTTTCTTCTTCCGGGTC	60.09/60.05	230
g14.12	Chr14	13963328	13963347	(TTTTA)4	TTGACGGCAGAACTTCAGTG	AGAGAGCGGAAAGAGTTCCC	60.03/59.96	236
g14.23	Chr14	26856332	26856376	(A)13tgggggtgatacttatgctc(TG)6	TCCCTAATGAGCACCTGCAT	ACCATATGAAAGCGCAAAGC	60.62/60.24	222
g14.29	Chr14	34019425	34019446	(AT)11	GGGTTGGTGTAATCGTACCG	GAAGCCATAGCCTGCAAGAC	60.11/59.99	207
g14.45	Chr14	52578812	52578855	(A)11taaaattccaaatgacaaaaaaa(TG)5	CAACGGTTCGGTCTTGTCTT	GCCGTCGAGATCAGGAGTAG	60.15/59.97	243
g14.67	Chr14	78463989	78464030	(GT)7ggttgagccggtgtgctc(GT)5	TTCTGATTGCGTGTTTGCAT	AGGTGGTTCGGAGATCACAC	60.27/59.97	214
g14.78	Chr14	91549440	91549465	(TA)7tg(TA)5	ATCATTTGGGTGTCTCAGGG	GCTTCTGTCCACACCAGTGA	59.78/59.87	240
g14.85	Chr14	99842367	99842449	(GCC)4tctggccgcctccggctagttggggccacctcctgctctccggtcagctctcc(CT)9	TACCTCCGTCCTACCCTCCT	GCACACATTGAACAAAGGGA	59.95/59.55	201
