# Supplementary material for: Genome-Wide Development of InDel-SSRs and Association Analysis of Important Agronomic Traits of Taro (Colocasia esculenta) in China
Source: Curr Issues Mol Biol. 2024 Nov 22;46(12):13347–63. doi: 10.3390/cimb46120796 (PMC11727045; doi:10.3390/cimb46120796)
Supplement: Supplementary file 1 [file cimb-46-00796-s001.zip › Table S2. Accessions and origins of taro varieties.xls]

## Sheet: Sheet1
Table S2. Accessions and origins of taro varieties
No.	Accession	Name	Origin
1	T1	Qingdao Taro	Shandong,China
2	T2	Huaifang Taro	Shandong,China
3	T4	Qujing Taro	Yunnan,China
4	T5	Yongkang Taro	Zhejiang,China
5	T6	Yantai Taro1	Shandong,China
6	T7	Xinyu Taro1	Jiangxi,China
7	T8	Ganyu 6	Jiangxi,China
8	T9	Wuxi Taro	Jiangsu,China
9	T11	Xunwu Taro	Jiangxi,China
10	T12	Honghe Taro	Yunnan,China
11	T13	Yongzhou Taro	Hunan,China
12	T16	Anqing Taro	Anhui,China
13	T17	Zixiang Taro	Jiangxi,China
14	T18	Dongxiang Taro1	Jiangxi,China
15	T19	Dongxiang Taro2	Jiangxi,China
16	T20	Ganzhou Taro1	Jiangxi,China
17	T21	Ganyu 1	Jiangxi,China
18	T22	Ganyu 2	Anhui,China
19	T23	Ganyu 7	Jiangxi,China
20	T24	Ganyu 4	Anhui,China
21	T25	Ruijin Taro	Jiangxi,China
22	T26	Yudu Taro1	Jiangxi,China
23	T27	Ganzhou Taro2	Jiangxi,China
24	T28	Ganyu 3	Jiangxi,China
25	T31	Cuiyu	Jiangxi,China
26	T35	Suqian Taro1	Jiangsu,China
27	T38	Qinzhou Taro1	Guangxi,China
28	T41	Nanchang Taro	Jiangxi,China
29	T42	Qujing Taro2	Yunnan,China
30	T43	Liupanshui Taro	Guizhou,China
31	T44	Ganyu 5	Jiangxi,China
32	T45	Nanning Taro	Guangxi,China
33	T46	Leshan Taro	Sichuan,China
34	T47	Baisha Taro	Hainan,China
35	T49	Xiang Taro	Hubei,China
36	T50	Tianjin Taro	Tianjin,China
37	T51	Quanzhou Taro	Fujian,China
38	T54	Chongqing Taro1	Chongqing,China
39	T55	Xinyu Taro2	Jiangxi,China
40	T56	Jian Taro	Jiangxi,China
41	T57	Fuzhou Taro1	Jiangxi,China
42	T58	Lijiang Taro	Yunnan,China
43	T60	Xishuangbanna Taro1	Yunnan,China
44	T61	Xishuangbanna Taro2	Yunnan,China
45	T62	Changde Taro	Hunan,China
46	T63	Mengxing Taro	Yunnan,China
47	T64	Yingtan Taro	Jiangxi,China
48	T66	Mao Taro	Hubei,China
49	T67	Leping Taro	Jiangxi,China
50	T68	Shangrao Taro1	Jiangxi,China
51	T69	Yantai Taro2	Shandong,China
52	T70	Zhejiang Taro1	Zhejiang,China
53	T71	Zhejiang Taro2	Zhejiang,China
54	T72	Shangqiu Taro	Henan,China
55	T73	Nankang Taro	Jiangxi,China
56	T74	Pingdingshan Taro	Henan,China
57	T75	Xiamen Taro	Fujian,China
58	T76	Jiaxing Taro	Zhejiang,China
59	T77	Ganzhou Taro5	Jiangxi,China
60	T78	Shandong Taro	Shandong,China
61	T79	Quzhou Taro1	Zhejiang,China
62	T80	Kunming Taro1	Yunnan,China
63	T81	Shangrao Taro2	Jiangxi,China
64	T83	Jiujiang Taro1	Jiangxi,China
65	T84	Jiujiang Taro2	Jiangxi,China
66	T85	Ganzhou Taro6	Jiangxi,China
67	T86	Haimen Taro	Jiangsu,China
68	T87	Suqian Taro2	Jiangsu,China
69	T88	Qinzhou Taro2	Guangxi,China
70	T90	Guigang Taro	Guangxi,China
71	T91	Xingguo Taro	Jiangxi,China
72	T92	Fujian Taro	Fujian,China
73	T93	Hengyang Taro1	Hunan,China
74	T94	Linyi Taro1	Shandong,China
75	T95	Zanggong Taro	Jiangxi,China
76	T96	Lijiang Taro1	Yunnan,China
77	T97	Dali Taro	Yunnan,China
78	T98	Lijiang Taro2	Yunnan,China
79	T100	Guilin Taro	Guangxi,China
80	T101	Linyi Taro2	Shandong,China
81	T102	Kaiping Taro	Guangdong,China
82	T104	Wenzhou Taro	Zhejiang,China
83	T105	Jibu Taro	Jiangxi,China
84	T107	Ganzhou Taro7	Jiangxi,China
85	T108	Hengyang Taro2	Hunan,China
86	T109	Changzhou Taro	Jiangsu,China
87	T110	Nantong Taro1	Jiangsu,China
88	T111	Nantong Taro2	Jiangsu,China
89	T112	Rugao Taro	Jiangsu,China
90	T113	Taizhou Taro1	Jiangsu,China
91	T114	Suzhou Taro	Jiangsu,China
92	T115	Fuzhou Taro2	Fujian,China
93	T116	Quzhou Taro2	Zhejiang,China
94	T117	Ningbo Taro1	Zhejiang,China
95	T118	Yangzhou Taro	Jiangsu,China
96	T119	Nantong Taro	Jiangsu,China
97	T120	Guangdong Taro1	Guangdong,China
98	T121	Jianshui Taro	Yunnan,China
99	T122	Kunming Taro2	Yunnan,China
100	T123	Kunming Taro3	Yunnan,China
101	T134	Guizhou Taro1	Guizhou,China
102	T135	Shaoguan Taro	Guangdong,China
103	T136	Chongqing Taro2	Chongqing,China
104	T140	Yibin Taro	Sichuan,China
105	T141	Taizhou Taro2	Jiangsu,China
106	T142	Fuding Taro	Fujian,China
107	T144	Taishan Taro	Guangdong,China
108	T145	Fuzhou Taro3	Jiangxi,China
109	T146	Chengzhou Taro1	Zhejiang,China
110	T147	Chengzhou Taro2	Zhejiang,China
111	T148	Chengzhou Taro3	Zhejiang,China
112	T149	Linyi Taro	Shandong,China
113	T150	Yueyang Taro	Hunan,China
114	T152	Nanchong Taro	Shandong,China
115	T153	Guizhou Taro2	Guizhou,China
116	T154	Meishan Taro	Sichuan,China
117	T155	Anhui Taro	Anhui,China
118	T156	Ningbo Taro2	Zhejiang,China
119	T159	Yunnan Taro	Yunnan,China
120	T161	Guangdong Taro2	Guangdong,China
121	T163	Quzhou Taro3	Chongqing,China
