# Supplementary material for: Genome-Wide Development of InDel-SSRs and Association Analysis of Important Agronomic Traits of Taro (Colocasia esculenta) in China
Source: Curr Issues Mol Biol. 2024 Nov 22;46(12):13347–63. doi: 10.3390/cimb46120796 (PMC11727045; doi:10.3390/cimb46120796)
Supplement: Supplementary file 1 [file cimb-46-00796-s001.zip › Table S3.PC analysis data.xls]

## Sheet: Sheet1
Table S3. PC analysis data
No.	Accession	PC1	PC2
1	T1	-0.615258	0.0244313
2	T2	-0.327255	0.467422
3	T4	-0.784448	0.414091
4	T5	0.770776	0.030312
5	T6	-0.344427	0.499653
6	T7	0.738192	0.0285123
7	T8	-0.690233	0.372049
8	T9	0.643661	0.020441
9	T11	-0.395937	0.40421
10	T12	-0.384822	0.427732
11	T13	0.738429	0.0102156
12	T16	-0.684265	0.398473
13	T17	-0.388758	0.41064
14	T18	0.837158	0.0381436
15	T19	0.847166	0.0392603
16	T20	0.832259	0.0530708
17	T21	0.793285	0.0644144
18	T22	-0.455908	0.473314
19	T23	-0.320611	0.323427
20	T24	-0.669631	0.441429
21	T25	0.592723	0.107548
22	T26	0.795329	0.0383634
23	T27	0.0468968	-0.270458
24	T28	0.0234877	0.230766
25	T31	-0.415711	-1.07203
26	T35	-0.292799	-0.439503
27	T38	-0.136387	-0.488862
28	T41	0.798903	0.00168104
29	T42	-0.0537377	0.240437
30	T43	-0.362654	0.391137
31	T44	0.83263	0.0571348
32	T45	-0.312704	-0.47382
33	T46	-0.242124	-0.403018
34	T47	-0.488127	-0.01095
35	T49	0.0738158	0.426521
36	T50	-0.315122	0.211621
37	T51	0.057053	-0.457353
38	T54	-0.00615841	-0.437327
39	T55	0.794136	0.0277998
40	T56	0.728563	0.0273654
41	T57	-0.290352	-0.392588
42	T58	-0.316138	-0.518107
43	T60	-0.22162	-0.496007
44	T61	0.0268053	-0.422846
45	T62	0.0581708	-0.338422
46	T63	-0.331761	0.360659
47	T64	0.825701	0.0459133
48	T66	0.799323	0.0579656
49	T67	-0.136411	-0.402503
50	T68	-0.724099	0.0370387
51	T69	-0.280143	0.19449
52	T70	0.243078	0.0484458
53	T71	-0.703523	0.50498
54	T72	-0.757029	0.524617
55	T73	-0.74799	0.512677
56	T74	-0.742864	0.523758
57	T75	-0.749241	0.486648
58	T76	0.62587	0.0111329
59	T77	-0.682542	0.477536
60	T78	-0.342801	0.405744
61	T79	0.723289	0.0560161
62	T80	-0.31379	-0.511722
63	T81	0.814895	0.0152343
64	T83	0.813139	0.00277058
65	T84	-0.00832099	-0.472188
66	T85	0.794687	0.0534886
67	T86	0.735678	0.0955227
68	T87	-0.311161	-0.307083
69	T88	-0.966063	-2.48367
70	T90	-0.947964	-2.65078
71	T91	0.787241	0.00159869
72	T92	-0.380747	0.519789
73	T93	-0.380126	0.55191
74	T94	-0.415817	0.534139
75	T95	-0.416758	0.512406
76	T96	-0.384581	-0.571516
77	T97	-0.405349	0.440137
78	T98	-0.429205	0.520493
79	T100	0.0353003	-0.441043
80	T101	-0.183722	-0.34698
81	T102	-0.100357	0.142368
82	T104	-0.32687	0.336074
83	T105	0.732757	0.0224103
84	T107	0.793337	0.0358921
85	T108	0.823252	0.0475339
86	T109	0.851307	0.0383215
87	T110	0.799209	-0.017531
88	T111	0.829988	0.0536477
89	T112	-0.258261	0.393915
90	T113	0.83869	0.0580515
91	T114	-0.677153	0.468851
92	T115	0.669923	-0.0490149
93	T116	0.858163	0.0234105
94	T117	0.843547	0.0226944
95	T118	-0.588965	0.433576
96	T119	0.776199	0.0117948
97	T120	-0.593091	-0.365621
98	T121	-0.420912	0.366293
99	T122	-0.277056	-0.479995
100	T123	-0.226876	-0.267665
101	T134	0.0270848	-0.208465
102	T135	-0.0671265	-0.142639
103	T136	-0.495793	0.0985821
104	T140	-0.125384	-0.0299468
105	T141	-0.0481314	-0.349405
106	T142	-0.0682266	-0.279691
107	T144	-0.618083	0.164449
108	T145	-0.174058	0.357121
109	T146	0.0784687	-0.00267074
110	T147	-0.275015	0.304606
111	T148	-0.509627	0.384959
112	T149	-0.3025	0.0986144
113	T150	-0.284297	0.366305
114	T152	-0.533329	0.354383
115	T153	-0.146249	0.17499
116	T154	-0.0992058	0.176755
117	T155	-0.0607544	-0.290331
118	T156	0.0846205	-0.239215
119	T159	-0.334754	-0.43707
120	T161	-0.281286	-0.0624706
121	T163	0.46817	-0.113167
